# Supplementary material for: Antioxidant and Cytotoxic Activities of Kudzu Roots and Soy Molasses against Pediatric Tumors and Phytochemical Analysis of Isoflavones Using HPLC-DAD-ESI-HRMS
Source: Plants (Basel). 2022 Mar 10;11(6):741. doi: 10.3390/plants11060741 (PMC8955742; doi:10.3390/plants11060741)
Supplement: Supplementary file 1 [file plants-11-00741-s001.zip]

Archive with 1 entries (1 files):
- plants-1624724-supplementary.pdf
